# Supplementary material for: Fungal Endophyte Communities of Crucifer Crops Are Seasonally Dynamic and Structured by Plant Identity, Plant Tissue and Environmental Factors
Source: Front Microbiol. 2020 Jul 15;11:1519. doi: 10.3389/fmicb.2020.01519 (PMC7373767; doi:10.3389/fmicb.2020.01519)
Supplement: Supplementary file 2 [file Table_1.XLS]

## Sheet: Supplementary dataset 1
Table S1 Information of sampling events in focal field locations (Field name, Latitude and Longitude), Season, Pesticide use, Elevation and proportions (%) of various landscape type in 130 m radius of the sampled field (Forest, Cultivated, Grassland, Unused, Water, Built-up and Orchard)
Site name	Latitude	Longtitude	Seasons	Host plant	Number of plants	Pesticide use	Elevation (m)	Forest	Cultivated	Grassland	Unused	Water	Built-up	Orchard
Nantong3	25° 55' 56.14"	119° 15' 24.96"	Autumn	ChineseCabbage	10	SP	12	0	74.6489	6.26576	0	0	17.8268	1.25858
Weichang	26° 15' 42.95"	119° 3' 14.06"	Autumn	WhiteCabbage	10	OR	111	24.4906	39.7854	12.265	0.141166	5.80532	9.84519	7.66739
Nantong2	25° 56' 40.61"	119° 15' 23.17"	Autumn	ChineseCabbage	10	SP	19	0	53.5911	15.1428	0	16.8288	2.07779	12.3596
Guanzhuang	26° 09' 47.02"	118° 50' 11.06"	Autumn	ChineseCabbage	8	SP	51	0.969026	76.7295	6.67034	0	3.36443	12.2667	0
Dahu3	26° 20' 15.14"	119° 05' 33.72"	Autumn	WhiteCabbage	10	SP	765	10.8884	70.3204	8.74454	4.29004	0.682742	5.07381	0
Guxiangrongyuan	26° 12' 9.13"	119° 10' 46.77"	Autumn	ChineseCabbage	10	OR	47	0	52.2165	13.9743	0	0.949527	32.8597	0
Dahu2	26° 20' 47.02"	119° 05' 37.27"	Autumn	ChineseCabbage	10	SP	752	19.31	45.9236	12.0225	0	1.94592	20.798	0
Pudang	26° 07' 50.51"	119° 19' 56.55"	Autumn	WhiteCabbage	10	SP	13	6.29006	58.0497	3.94079	0.905546	0	30.8139	0
Nantong1	25° 57' 31.20"	119° 15' 19.25"	Autumn	ChineseCabbage	10	SP	13	6.94433	26.9691	7.55618	0	2.35306	43.898	12.2793
Xiqian	26° 09' 56.52"	118° 46' 19.46"	Autumn	WhiteCabbage	10	SP	50	2.40967	66.6179	0	0	15.457	15.5154	0
Xinan	26° 10' 48.51"	118° 47' 26.48"	Autumn	ChineseCabbage	10	SP	45	0	79.8655	5.20566	5.81316	0	7.16186	1.95385
Xiaomifeng	26° 14' 25.33"	119° 10' 22.27"	Autumn	WhiteCabbage	9	OR	197	26.0918	36.1121	25.5163	3.21271	4.41066	4.6564	0
Xiaomifeng	26° 14' 25.33"	119° 10' 22.27"	Autumn	ChineseCabbage	8	OR	197	26.0918	36.1121	25.5163	3.21271	4.41066	4.6564	0
Kongyuan	26° 14' 25.74"	119° 5' 45.93"	Autumn	WhiteCabbage	10	OR	62	9.19092	39.5505	22.5443	0	8.23349	19.2637	1.21708
Minqing agricultural bureau	26° 13' 41.96"	118° 51' 21.85"	Autumn	ChineseCabbage	10	SP	28	1.14086	21.1939	6.28409	0.403702	3.72404	64.8134	2.44002
Rongyuan	26° 15' 19.44"	119° 5' 41.13"	Autumn	Radish	10	SP	77	11.9188	44.714	25.2564	0	1.44351	14.4986	2.16873
Baizhong	26° 07' 53.81"	118° 43' 49.1"	Autumn	WhiteCabbage	10	SP	89	0	56.2134	5.77567	16.5842	1.76838	19.6584	0
Dahu1	26° 20' 50.1"	119° 05' 00.45"	Autumn	WhiteCabbage	10	SP	742	21.0395	57.7078	11.3671	3.20166	2.73594	3.94803	0
Shengzhiyang	26° 14' 54.63"	119° 4' 54.43"	Autumn	WhiteCabbage	10	OR	78	0	36.2424	23.8023	23.8384	0	5.15711	10.9597
Jiantian	26° 07' 47.62"	119° 19' 48.20"	Spring	ChineseCabbage	10	SP	13	0	70.6852	1.93687	14.4626	0.1475	12.7679	0
Pudang	26° 07' 50.51"	119° 19' 56.55"	Spring	ChineseCabbage	10	SP	13	6.29006	58.0497	3.94079	0.905546	0	30.8139	0
Nantong1	25° 57' 31.20"	119° 15' 19.25"	Spring	ChineseCabbage	10	SP	13	6.94433	26.9691	7.55618	0	2.35306	43.898	12.2793
Nantong3	25° 55' 56.14"	119° 15' 24.96"	Spring	ChineseCabbage	10	SP	12	0	74.6489	6.26576	0	0	17.8268	1.25858
Minqing agricultural bureau	26° 13' 41.96"	118° 51' 21.85"	Spring	ChineseCabbage	10	SP	28	1.14086	21.1939	6.28409	0.403702	3.72404	64.8134	2.44002
Xinan	26° 10' 48.51"	118° 47' 26.48"	Spring	WhiteCabbage	10	SP	45	0	79.8655	5.20566	5.81316	0	7.16186	1.95385
Baizhong	26° 07' 53.81"	118° 43' 49.1"	Spring	Radish	10	SP	89	0	56.2134	5.77567	16.5842	1.76838	19.6584	0
Bandong	26° 7' 46.36"	118° 44' 35.25"	Spring	ChineseCabbage	10	SP	73	0	48.9019	24.7729	3.1348	4.55054	18.6399	0
Xiqian	26° 09' 56.52"	118° 46' 19.46"	Spring	ChineseCabbage	10	SP	50	2.40967	66.6179	0	0	15.457	15.5154	0
Guanzhuang	26° 09' 47.02"	118° 50' 11.06"	Spring	WhiteCabbage	10	SP	51	0.969026	76.7295	6.67034	0	3.36443	12.2667	0
Nantong4	25° 55' 29.06"	119° 15' 43.73"	Spring	ChineseCabbage	10	SP	11	0	67.6732	9.83273	0	0.29732	5.13262	17.0641
Kongyuan	26° 14' 25.74"	119° 5' 45.93"	Spring	ChineseCabbage	10	OR	62	9.19092	39.5505	22.5443	0	8.23349	19.2637	1.21708
Weichang	26° 15' 42.95"	119° 3' 14.06"	Spring	WhiteCabbage	10	OR	111	24.4906	39.7854	12.265	0.141166	5.80532	9.84519	7.66739
Rongyuan	26° 15' 19.44"	119° 5' 41.13"	Spring	ChineseCabbage	10	SP	77	11.9188	44.714	25.2564	0	1.44351	14.4986	2.16873
Shengzhiyang	26° 14' 54.63"	119° 4' 54.43"	Spring	ChineseCabbage	10	OR	78	0	36.2424	23.8023	23.8384	0	5.15711	10.9597
Xiaomifeng	26° 14' 25.33"	119° 10' 22.27"	Spring	ChineseCabbage	10	OR	197	26.0918	36.1121	25.5163	3.21271	4.41066	4.6564	0
Guxiangrongyuan	26° 12' 9.13"	119° 10' 46.77"	Spring	ChineseCabbage	10	OR	47	0	52.2165	13.9743	0	0.949527	32.8597	0
Dahu1	26° 20' 50.1"	119° 05' 00.45"	Spring	WhiteCabbage	10	SP	742	21.0395	57.7078	11.3671	3.20166	2.73594	3.94803	0
Dahu2	26° 20' 47.02"	119° 05' 37.27"	Spring	ChineseCabbage	10	SP	752	19.31	45.9236	12.0225	0	1.94592	20.798	0
Dahu3	26° 20' 15.14"	119° 05' 33.72"	Spring	ChineseCabbage	10	SP	765	10.8884	70.3204	8.74454	4.29004	0.682742	5.07381	0
Dahu1	26° 20' 50.1"	119° 05' 00.45"	Summer	WhiteCabbage	10	SP	742	21.0395	57.7078	11.3671	3.20166	2.73594	3.94803	0
Jiantian	26° 07' 47.62"	119° 19' 48.20"	Summer	ChineseCabbage	10	SP	13	0	70.6852	1.93687	14.4626	0.1475	12.7679	0
Xiaomifeng	26° 14' 25.33"	119° 10' 22.27"	Summer	ChineseCabbage	9	OR	197	26.0918	36.1121	25.5163	3.21271	4.41066	4.6564	0
Xiaomifeng	26° 14' 25.33"	119° 10' 22.27"	Summer	ChineseCabbage	8	OR	197	26.0918	36.1121	25.5163	3.21271	4.41066	4.6564	0
Minqing agricultural bureau	26° 13' 41.96"	118° 51' 21.85"	Summer	Radish	10	SP	28	1.14086	21.1939	6.28409	0.403702	3.72404	64.8134	2.44002
Minqing agricultural bureau	26° 13' 41.96"	118° 51' 21.85"	Summer	ChineseCabbage	10	SP	28	1.14086	21.1939	6.28409	0.403702	3.72404	64.8134	2.44002
Nantong4	25° 55' 29.06"	119° 15' 43.73"	Summer	ChineseCabbage	10	SP	11	0	67.6732	9.83273	0	0.29732	5.13262	17.0641
Minqing agricultural bureau	26° 13' 41.96"	118° 51' 21.85"	Summer	Radish	10	SP	28	1.14086	21.1939	6.28409	0.403702	3.72404	64.8134	2.44002
Bandong	26° 7' 46.36"	118° 44' 35.25"	Summer	ChineseCabbage	10	SP	73	0	48.9019	24.7729	3.1348	4.55054	18.6399	0
Nantong3	25° 55' 56.14"	119° 15' 24.96"	Summer	ChineseCabbage	10	SP	12	0	74.6489	6.26576	0	0	17.8268	1.25858
Nantong2	25° 56' 40.61"	119° 15' 23.17"	Summer	ChineseCabbage	10	SP	19	0	53.5911	15.1428	0	16.8288	2.07779	12.3596
Dahu1	26° 20' 50.1"	119° 05' 00.45"	Winter	WhiteCabbage	10	SP	742	21.0395	57.7078	11.3671	3.20166	2.73594	3.94803	0
Guxiangrongyuan	26° 12' 9.13"	119° 10' 46.77"	Winter	ChineseCabbage	10	OR	47	0	52.2165	13.9743	0	0.949527	32.8597	0
Jiantian	26° 07' 47.62"	119° 19' 48.20"	Winter	ChineseCabbage	10	SP	13	0	70.6852	1.93687	14.4626	0.1475	12.7679	0
Pudang	26° 07' 50.51"	119° 19' 56.55"	Winter	ChineseCabbage	10	SP	13	6.29006	58.0497	3.94079	0.905546	0	30.8139	0
Nantong2	25° 56' 40.61"	119° 15' 23.17"	Winter	ChineseCabbage	10	SP	19	0	53.5911	15.1428	0	16.8288	2.07779	12.3596
Nantong3	25° 55' 56.14"	119° 15' 24.96"	Winter	Radish	10	SP	12	0	74.6489	6.26576	0	0	17.8268	1.25858
Minqing agricultural bureau	26° 13' 41.96"	118° 51' 21.85"	Winter	ChineseCabbage	10	SP	28	1.14086	21.1939	6.28409	0.403702	3.72404	64.8134	2.44002
Minqing agricultural bureau	26° 13' 41.96"	118° 51' 21.85"	Winter	Radish	9	SP	28	1.14086	21.1939	6.28409	0.403702	3.72404	64.8134	2.44002
Xinan	26° 10' 48.51"	118° 47' 26.48"	Winter	Radish	10	SP	45	0	79.8655	5.20566	5.81316	0	7.16186	1.95385
Baizhong	26° 07' 53.81"	118° 43' 49.1"	Winter	Radish	9	SP	89	0	56.2134	5.77567	16.5842	1.76838	19.6584	0
Bandong	26° 7' 46.36"	118° 44' 35.25"	Winter	ChineseCabbage	10	SP	73	0	48.9019	24.7729	3.1348	4.55054	18.6399	0
Xiqian	26° 09' 56.52"	118° 46' 19.46"	Winter	ChineseCabbage	10	SP	50	2.40967	66.6179	0	0	15.457	15.5154	0
Guanzhuang	26° 09' 47.02"	118° 50' 11.06"	Winter	Radish	10	SP	51	0.969026	76.7295	6.67034	0	3.36443	12.2667	0
Nantong4	25° 55' 29.06"	119° 15' 43.73"	Winter	WhiteCabbage	10	SP	11	0	67.6732	9.83273	0	0.29732	5.13262	17.0641
Kongyuan	26° 14' 25.74"	119° 5' 45.93"	Winter	WhiteCabbage	10	OR	62	9.19092	39.5505	22.5443	0	8.23349	19.2637	1.21708
Weichang	26° 15' 42.95"	119° 3' 14.06"	Winter	WhiteCabbage	10	OR	111	24.4906	39.7854	12.265	0.141166	5.80532	9.84519	7.66739
Rongyuan	26° 15' 19.44"	119° 5' 41.13"	Winter	Radish	10	SP	77	11.9188	44.714	25.2564	0	1.44351	14.4986	2.16873
Shengzhiyang	26° 14' 54.63"	119° 4' 54.43"	Winter	ChineseCabbage	10	OR	78	0	36.2424	23.8023	23.8384	0	5.15711	10.9597
Xiaomifeng	26° 14' 25.33"	119° 10' 22.27"	Winter	Radish	10	OR	197	26.0918	36.1121	25.5163	3.21271	4.41066	4.6564	0
Dahu2	26° 20' 47.02"	119° 05' 37.27"	Winter	ChineseCabbage	10	SP	752	19.31	45.9236	12.0225	0	1.94592	20.798	0
Dahu3	26° 20' 15.14"	119° 05' 33.72"	Winter	Radish	10	SP	765	10.8884	70.3204	8.74454	4.29004	0.682742	5.07381	0
