# Supplementary material for: Fungal Endophyte Communities of Crucifer Crops Are Seasonally Dynamic and Structured by Plant Identity, Plant Tissue and Environmental Factors
Source: Front Microbiol. 2020 Jul 15;11:1519. doi: 10.3389/fmicb.2020.01519 (PMC7373767; doi:10.3389/fmicb.2020.01519)
Supplement: Supplementary file 3 [file Table_2.XLS]

## Sheet: Supplementary dataset 2
Table S2. Voucher information for typical fungal endophyte collections, related ITS sequences and OTUs delimitation based on BLAST results.
Codes	Genus	Species	GenBank accession numbers for ITS sequences of fungal collections	GenBank accession numbers of BLAST top score sequence	Top score similarity (%)
OTU_1	Alternaria	alternata	MN202660	KY814635.1	100
OTU_2	Alternaria	burnsii	MN202661	KY949587.1	99.82
OTU_3	Alternaria	Sp.	MN202662	MF379649.1	98.78
OTU_4	Annulohypoxylon	stygium	MN202663	KP133169.1	99.89
OTU_5	Phialemoniopsis	pluriloculosa	MN202664	LC387805.1	99.43
OTU_6	Aspergillus	bombycis	MN202665	MF092812.1	99.66
OTU_7	Aspergillus	flavipes	MN202666	KP068688.1	99.64
OTU_8	Aspergillus	flavus	MN202667	KU527785.1	99.83
OTU_9	Aspergillus	fumigatus	MN202668	KT877345.1	100
OTU_10	Aspergillus	nomius	MN202669	AB828718.1	100
OTU_11	Aspergillus	ochraceus	MN202670	GU358697.1	100
OTU_12	Aspergillus	oryzae	MN202671	KP172534.1	100
OTU_13	Aspergillus	penicillioides	MN202672	GU017494.1	99.84
OTU_14	Aspergillus	Sp.	MN202673	KJ863514.1	100
OTU_15	Aspergillus	tamarii	MN202674	KM613134.1	99.83
OTU_16	Aspergillus	tubingensis	MN202675	KP307912.1	100
OTU_17	Aspergillus	versicolor	MN202676	KX958049.1	99.82
OTU_18	Aspergillus	westerdijkiae	MN202677	KM613135.1	99.82
OTU_19	Beauveria	bassiana	MN202678	HQ259059.1	100
OTU_20	Beauveria	Sp.	MN202679	GQ354257.1	100
OTU_21	Bionectria	ochroleuca	MN202680	KC285891.1	100
OTU_22	Botryosphaeria	dothidea	MN202681	KJ596531.1	99.54
OTU_23	Ceratobasidium	Sp.	MN202682	DQ102433.1	99.55
OTU_24	Cercospora	malloti	MN202683	KY678760.1	99.81
OTU_25	Chaetomium	globosum	MN202684	KM030576.1	100
OTU_26	Chaetomium	murorum	MN202685	JF502431.1	99.83
OTU_27	Chaetomium	Sp.	MN202686	HM535367.1	99.83
OTU_28	Cladosporium	laxicapitulatum	MN202687	AF393708.2	99.82
OTU_29	Cladosporium	Sp.	MN202688	LN808858.1	100
OTU_30	Cladosporium	sphaerospermum	MN202689	AB572898.1	99.81
OTU_31	Cladosporium	subuliforme	MN202690	LN850753.1	99.63
OTU_32	Cladosporium	tenuissimum	MN202691	LN834398.1	99.81
OTU_33	Cladosporium	xanthochromaticum	MN202692	MF473323.1	100
OTU_34	Clonostachys	Sp.	MN202693	LC133855.1	99.82
OTU_35	Colletotrichum	brevisporum	MN202694	KY651183.1	100
OTU_36	Colletotrichum	chlorophyti	MN202695	KC790962.1	100
OTU_37	Colletotrichum	destructivum	MN202696	HQ674658.1	99.66
OTU_38	Colletotrichum	gloeosporioides	MN202697	JX258802.1	99.65
OTU_39	Colletotrichum	higginsianum	MN202698	KF550281.1	99.83
OTU_40	Colletotrichum	siamense	MN202699	MG867589.1	100
OTU_41	Colletotrichum	Sp.	MN202700	KU571506.1	99.82
OTU_42	Colletotrichum	truncatum	MN202701	KX621963.1	100
OTU_43	Coniochaeta	Sp.	MN202702	KT224790.1	99.64
OTU_44	Curvularia	lunata	MN202703	MH010917.1	100
OTU_45	Curvularia	Sp.	MN202704	KX008658.1	100
OTU_46	Epicoccum	sorghinum	MN202705	MG969889.1	99.81
OTU_47	Epicoccum	Sp.	MN202706	LT592898.1	100
OTU_48	Fusarium	commune	MN202707	KU341322.1	99.82
OTU_49	Fusarium	equiseti	MN202708	EU326202.1	99.81
OTU_50	Fusarium	fujikuroi	MN202709	MF281281.2	100
OTU_51	Fusarium	graminearum	MN202710	KP003943.1	99.63
OTU_52	Fusarium	incarnatum	MN202711	KY496923.1	97.59
OTU_53	Fusarium	oxysporum	MN202712	AY669119.1	99.64
OTU_54	Fusarium	phaseoli	MN202713	KY965401.1	99.64
OTU_55	Fusarium	proliferatum	MN202714	KY237800.1	100
OTU_56	Fusarium	solani	MN202715	KF918590.1	99.63
OTU_57	Fusarium	Sp.	MN202716	KU571528.1	99.82
OTU_58	Gibberella	moniliformis	MN202717	JQ277275.1	100
OTU_59	Gilmaniella	subornata	MN202718	LC146735.1	100
OTU_60	Guignardia	mangiferae	MN202719	HM807531.1	99.84
OTU_61	Guignardia	Sp.	MN202720	KX611672.1	99.84
OTU_62	Isaria	fumosorosea	MN202721	MG837716.1	99.65
OTU_63	Lecanicillium	Sp.	MN202722	KY683770.1	100
OTU_64	Lentinula	edodes	MN202723	AB286065.1	99.87
OTU_65	Leptosphaeria	Sp.	MN202724	KM979814.1	99.83
OTU_66	Macrophomina	phaseolina	MN202725	MH918638.1	100
OTU_67	Macrophomina	Sp.	MN202726	KU831500.1	100
OTU_68	Metacordyceps	chlamydosporia	MN202727	JX978428.1	99.83
OTU_69	Metarhizium	anisopliae	MN202728	FJ545279.1	100
OTU_70	Meyerozyma	guilliermondii	MN202729	MG846137.1	99.83
OTU_71	Mycotribulus	mirabilis	MN202730	KJ710479.1	99.61
OTU_72	Myrothecium	gramineum	MN202731	FJ825374.1	100
OTU_73	Myrothecium	Sp.	MN202732	HQ631058.1	99.47
OTU_74	Myrothecium	verrucaria	MN202733	KC140223.1	100
OTU_75	Nemania	Sp.	MN202734	KJ957776.1	100
OTU_76	Neocosmospora	rubicola	MN202735	KY554751.1	100
OTU_77	Neofusicoccum	parvum	MN202736	MF661908.1	99.65
OTU_78	Nigrospora	Sp.	MN202737	KC623555.1	99.81
OTU_79	Nodulisporium	Sp.	MN202738	KC507262.1	99.82
OTU_80	Penicillium	chrysogenum	MN202739	KP003823.1	100
OTU_81	Penicillium	citrinum	MN202740	KX958025.1	98.7
OTU_82	Penicillium	citrioviride	MN202741	KM458837.1	99.82
OTU_83	Penicillium	ehrlichii	MN202742	NR_121229.1	99.47
OTU_84	Penicillium	janthinellum	MN202743	KM268648.1	100
OTU_85	Penicillium	oxalicum	MN202744	KX865276.1	100
OTU_86	Penicillium	Sp.	MN202745	KP003825.1	100
OTU_87	Penicillium	steckii	MN202746	MH857476.1	99.83
OTU_88	Phoma	herbarum	MN202747	JQ936277.1	99.81
OTU_89	Phoma	Sp.	MN202748	HQ832812.1	99.81
OTU_90	Plectosphaerella	cucumerina	MN202749	KC756235.1	100
OTU_91	Pseudozyma	hubeiensis	MN202750	KY104687.1	99.59
OTU_92	Purpureocillium	lilacinum	MN202751	KX609400.1	100
OTU_93	Rhizoctonia	solani	MN202752	KX826480.1	100
OTU_94	Rhytidhysteron	rufulum	MN202753	KJ546125.1	98.68
OTU_95	Scedosporium	apiospermum	MN202754	HQ857581.1	100
OTU_96	Schizophyllum	commune	MN202755	MF476007.1	99.84
OTU_97	Stagonosporopsis	Sp.	MN202756	KU516589.1	99.24
OTU_98	Stemphylium	lycopersici	MN202757	KR633052.1	100
OTU_99	Stemphylium	solani	MN202758	KJ957784.1	99.65
OTU_100	Stemphylium	Sp.	MN202759	KJ481209.1	100
OTU_101	Talaromyces	pinophilus	MN202760	KU847874.1	100
OTU_102	Talaromyces	Sp.	MN202761	JX122730.1	100
OTU_103	Thielavia	Sp.	MN202762	KM268653.1	100
OTU_104	Trichoderma	asperellum	MN202763	KT336508.1	99.83
OTU_105	Trichoderma	hamatum	MN202764	AB737864.1	99.83
OTU_106	Trichoderma	harzianum	MN202765	MF108896.1	99.84
OTU_107	Trichoderma	Sp.	MN202766	MH284894.1	100
OTU_108	Xylaria	Sp.	MN202767	KC507260.1	99.65
OTU_109	Zopfiella	latipes	MN202768	AY999129.1	100
OTU_110	Zopfiella	Sp.	MN202769	KT224795.1	100
